# Supplementary material for: Isolation of Human Osteal Macrophages
Source: Life (Basel). 2026 Feb 27;16(3):376. doi: 10.3390/life16030376 (PMC13027567; doi:10.3390/life16030376)
Supplement: Supplementary file 1 [file life-16-00376-s001.zip]

Archive with 1 entries (1 files):
- life-4160576-supplementary.pdf
